# Supplementary material for: High-throughput rapid amplicon sequencing for multilocus sequence typing of Mycoplasma ovipneumoniae from archived clinical DNA samples
Source: Front Vet Sci. 2024 Jul 31;11:1443855. doi: 10.3389/fvets.2024.1443855 (PMC11322507; doi:10.3389/fvets.2024.1443855)
Supplement: Supplementary file 1 [file Data_Sheet_1.ZIP]

Archive with 18 entries (17 files):
- Supplementary_corrected/
- __MACOSX/._Supplementary_corrected
- Supplementary_corrected/Supplementary 4 ONT pipeline.txt
- __MACOSX/Supplementary_corrected/._Supplementary 4 ONT pipeline.txt
- Supplementary_corrected/.DS_Store
- __MACOSX/Supplementary_corrected/._.DS_Store
- Supplementary_corrected/Supplementary 6 Geneious amplicon analysis insructions.docx
- __MACOSX/Supplementary_corrected/._Supplementary 6 Geneious amplicon analysis insructions.docx
- Supplementary_corrected/Supplementary 3 Multiplex PCR.docx
- __MACOSX/Supplementary_corrected/._Supplementary 3 Multiplex PCR.docx
- Supplementary_corrected/Supplementary file 7 depth.docx
- __MACOSX/Supplementary_corrected/._Supplementary file 7 depth.docx
- Supplementary_corrected/Supplementary 1 samples.xlsx
- __MACOSX/Supplementary_corrected/._Supplementary 1 samples.xlsx
- Supplementary_corrected/Supplementary 2 Singleplex PCR.docx
- __MACOSX/Supplementary_corrected/._Supplementary 2 Singleplex PCR.docx
- Supplementary_corrected/Supplementary 5 Illumina primers.docx
- __MACOSX/Supplementary_corrected/._Supplementary 5 Illumina primers.docx
