# Supplementary material for: High-throughput rapid amplicon sequencing for multilocus sequence typing of Mycoplasma ovipneumoniae from archived clinical DNA samples
Source: Front Vet Sci. 2024 Jul 31;11:1443855. doi: 10.3389/fvets.2024.1443855 (PMC11322507; doi:10.3389/fvets.2024.1443855)
Supplement: Supplementary file 1 [file Data_Sheet_1.ZIP › Supplementary_corrected/Supplementary 4 ONT pipeline.txt]

# Supplementary 4 ONT pipeline.sh

# Isaac Framst
# University of Guelph
# iframst@uoguelph.ca

# bash script for aligning multiplex ONT reads to reference amplicons
# Originally designed for Mycoplasma ovipneumoniae MLST seqeuncing.
# However, the code is generalized where possible.

# Usage
#
# This script takes four inputs:
# i - Path to demultiplexed trimmed ONT reads in fastq format
#       Note: for now, only single fastq per barcode is supported. All fastq must be in the same director
# o - output directory
# r - directory where reference fasta(s) and pre-built index(es) are located
# p - Run ID/prefix for easier data wrangling later

# example run command: bash pipeline.sh -i ~/demultiplexed_reads -o ~/MoviProject -r <loci_references.fasta> -p run01


#begin the pipeline
start_time=$(date)
echo "Starting at $start_time"

#Parse command line inputs
while getopts i:o:r:p:m: flag
do
    case "${flag}" in
        i) input=${OPTARG};;        # Path to input fastq
        o) output=${OPTARG};;       # path to output dir
        r) reference=${OPTARG};;    # path to indexed reference genes
        p) prefix=${OPTARG};;       # prefix for run
        m) model=${OPTARG};;        # basecalling model used for medaka
                                    # medaka tools list_models
    esac
done

# set up working dir and output files
mkdir -p $output
cd $output

# set up headers for stats files 
echo -e 'Run\tsample\tmapped\tunmapped' > $prefix.tsv # header for output file numbe rof reads mapped to each locus
echo -e 'Run\tsample\tmapped\tAvgQ' > $prefix_FQ.tsv # header for output file Q score of consensus
echo -e 'sample\tAvgQ' > AssQual.tsv # header for output file assembly quality

# perform alignments for each barcode fastq in the input directory
for input_reads in ${input}/*.fastq
do
    
    basename=$(basename "$input_reads" .fastq) #name an output directory with the barcode or sample name
    mkdir -p ${basename} # creaet the sample directory
    cd ${basename}
    
    #remove all reads under Q 8
    chopper -q 8 --threads 10 < $input_reads | gzip > ${basename}_FILTERED.fastq.gz


    # align reads to each fasta in the reference directory (one or more fastas supported, single sequence per file)
    if [[ -f $reference ]]
    then
        minimap2 $reference ${basename}_FILTERED.fastq.gz > $basename.sam
    elif [[ -e $reference ]]
    then
        for f in $reference/*.fasta
        do
            gene=$(basename $f .fasta)
            minimap2 -ax map-ont $f ${basename}_FILTERED.fastq.gz -t 10 > ${basename}_${gene}.sam
         done
    else
        echo Reference index error:
        echo $reference
    fi


    # sort each alignment within the sample directory
    for sam in *.sam
    do
        basename=$(basename $sam .sam)
        
        # sort and index in binary format (.bam)
        samtools view -b -S -o $basename.bam $sam
        samtools sort $basename.bam -o $basename.sorted.bam -@ 10
        samtools index $basename.sorted.bam
        
        # For now, we just want no. reads smapped/unmapped from the stats output
        samtools stats $basename.sorted.bam | grep ^SN | cut -f 2- >summary.txt #save intermediate text file
        
        # find the number of mapped and unmapped reads for each loci in the reference folder
        unmapped=$(grep '^reads unmapped:' summary.txt | cut -f 2)
        mapped=$(grep '^reads mapped:' summary.txt | cut -f 2)
        echo "***************************************"
        echo Calculations based on: $basename
        echo reads mapped: ${mapped}
        echo reads unmapped: ${unmapped}
        
        # Generate draft consensus sequence based on alignment
        samtools consensus -f fasta $basename.sorted.bam -o ${prefix}_${basename}_con.fasta
        
        
        # write no. mapped and unmapped reads to tsv for later use
        printf "%s\t%s\t%s\t%s\n" $prefix $basename $mapped $unmapped >> ../$prefix.tsv
        ## extract mapped reads
        samtools view -b -F 4 $basename.sorted.bam | samtools fastq > ${basename}_mapped.fastq
        
        # find the average quality of mapped reads for each loci
        avgQ=$(seqtk fqchk ${basename}_mapped.fastq | grep ALL | cut -f8)
        printf "%s\t%s\t%s\n" $prefix $basename $avgQ >> ../$prefix_FQ.tsv
        
        # polish the draft consensus to improve accuracy
        medaka_consensus -q -d ${prefix}_${basename}_con.fasta -o ./medaka_${basename} -i ${basename}_mapped.fastq -t 2 -m $model -f
        
        mv ./medaka_${basename}/consensus.fasta ./medaka_${basename}/consensus.fastq
        
        # get the quality of the finished consensus sequence
        avgQ=$(seqtk fqchk ./medaka_${basename}/consensus.fastq | grep ALL | cut -f8)
        printf "%s\t%s\n" ${basename} $avgQ >> ../AssQual.tsv
        
        #rename consensus seqeunce with polishing information in the fasta header
        rename.sh in=./medaka_${basename}/consensus.fastq out=../${prefix}_${basename}_con.fastq addprefix=t addunderscore=t prefix=Medaka

        ## get depth of the alignments
        echo -n -e $basename$'\t'>> ../${prefix}_depth.tsv
        samtools coverage -H $basename.sorted.bam >> ../${prefix}_depth.tsv
        
        #cleanup
        rm summary.txt
        rm $basename.sam
        rm $basename.bam
        rm $basename.sorted.bam
        rm *.mmi
        rm *.fai
        rm ${basename}_mapped.fastq
        
        
        
    done
    cd ..


done
