# Supplementary material for: High-throughput rapid amplicon sequencing for multilocus sequence typing of Mycoplasma ovipneumoniae from archived clinical DNA samples
Source: Front Vet Sci. 2024 Jul 31;11:1443855. doi: 10.3389/fvets.2024.1443855 (PMC11322507; doi:10.3389/fvets.2024.1443855)
Supplement: Supplementary file 1 [file Data_Sheet_1.ZIP › Supplementary_corrected/Supplementary 1 samples.xlsx]

## Sheet: Samples
		Subset n=68								subsubset n=24								All samples with nucleotide accession numbers
		DNAExtractID	WADDLYear	WADDLNumber	WADDLSpecimenOrBlockNumber	PK Strain Type	in-house ID	Ct		in-house ID	DNAExtractID	WADDLYear	WADDLNumber	WADDLSpecimenOrBlockNumber	PK Strain Type	Ct		DNAExtractID	WADDLYear	WADDLNumber	WADDLSpecimenOrBlockNumber	PK Strain Type	in-house ID	Ct	IGS_GB	LM_GB	rpoB_GB	gyrB_GB	Sample Type
WADDL	Washington Animal Disease Diagnostic Lab	7014	2016	11138	1	BHS-88	1	34.9		1	7014	2016	11138	1	BHS-88	34.9		7014	2016	11138	1	BHS-88	1	34.9	MN019408	MN028225	MN037242	MN036823
DNAExtractID	ID assigned by WADDL to specific DNA extract from clinical sample	7680	2017	00302	3	BHS-03	3	28.7		9	7677	2016	16383	76	BHS-65	33.2		7675	2016	15469	59	BHS-07	6	33.5	MN019420	MN028237	MN037254	MN036835
WADDLYear	Year sample was submitted to WADDL	7673	2016	15469	53	BHS-07	4	29.8		10	7678	2016	16383	82	BHS-66	33.5		4282	2014	00126	5	BHS-25	79	23.9	MN019275	MN028092	MN037109	MN036690
WADDLNumber	Internal case/sample number assigned by WADDL	7674	2016	15469	57	BHS-07	5	23.4		15	7667	2016	14682	3	BHS-43	26.7		4284	2014	00126	10	BHS-25	80	23.9	MN019276	MN028093	MN037110	MN036691
WADDLSpecimenOrBlockNumber	Assigned by WADDL	7669	2016	15030	27	BHS-44	7	32.1		17	7243	2016	2305	2	BHS-04	30.5		4286	2014	00126	14	BHS-25	81	26.3	MN019277	MN028094	MN037111	MN036692
PK Strain Type	Assigned strain type from WADDL using Sanger sequencing	7670	2016	15030	32	BHS-44	8	33.4		25	1686	2013	13396	60	BHS-07	30.8		1698	2014	00186	75	BHS-39	31	21.5	MN019282	MN028099	MN037116	MN036697
in-house ID	Numerical ID assigned to sample for purposes of this study	7677	2016	16383	76	BHS-65	9	33.2		29	1679	2013	12885	5	BHS-14	23.3		1696	2014	00186	73	BHS-29	32	27.7	MN019280	MN028097	MN037114	MN036695
Ct	Cycle threshold from WADDL qPCR (determien Movi positive)	7678	2016	16383	82	BHS-66	10	33.5		33	1695	2014	186	72	BHS-29	21.3		1695	2014	00186	72	BHS-29	33	21.3	MN019279	MN028096	MN037113	MN036694
		7672	2016	15469	46	BHS-04	11	31.6		35	4030	2015	15078	7	BHS-02	37.7		1447	2013	00192	4	BHS-26	47	22.5	MN019220	MN028037	MN037054	MN036635
		7663	2016	02309	24	BHS-06	12	31.3		42	1461	2013	9496	5	BHS-02	22.1		1450	2013	00250	8	BHS-25	46	23.4	MN019221	MN028038	MN037055	MN036636
		7664	2016	02309	28	BHS-06	13	22.8		47	1447	2013	192	4	BHS-26	22.5		7679	2017	00302	2	BHS-02	2	31.5	MN019482	MN028299	MN037316	MN036897
		7667	2016	14682	3	BHS-43	15	26.7		49	1453	2013	1116	16	BHS-26	22.2		7680	2017	00302	3	BHS-03	3	28.7	MN019483	MN028300	MN037317	MN036898
		7668	2016	14944	1	BHS-54	16	30.1		50	1454	2013	1116	24	BHS-26	28.6		1452	2013	00779	6	BHS-26	48	23.5	MN019223	MN028040	MN037057	MN036638
		7243	2016	02305	2	BHS-04	17	30.5		52	1464	2013	10423	4	BHS-47	20.7		1453	2013	01116	16	BHS-26	49	22.2	MN019226	MN028043	MN037060	MN036641
		7246	2016	14307	7	BHS-43	18	30.3		54	1457	2011	14501	34	BHS-24	24.5		1454	2013	01116	24	BHS-26	50	28.6	MN019227	MN028044	MN037061	MN036642
		1666	2012	12801	163	BHS-01	21	29.2		55	1516	2013	12805	15	BHS-47	27.9		2638	2015	01721	28	BHS-44	73	30.8	MN019330	MN028147	MN037164	MN036745
		1668	2012	12801	185	BHS-01	22	27.3		57	1577	2012	14375	14	BHS-29	22.7		4289	2014	02017	54	BHS-20	76	33	MN019284	MN028101	MN037118	MN036699
		1692	2013	13396	83	BHS-04	23	22.3		58	1576	2012	14375	12	BHS-31	22.2		4291	2014	02017	70	BHS-20	77	29.4	MN019285	MN028102	MN037119	MN036700
		1684	2013	13396	54	BHS-07	24	20.5		66	2688	2014	9751	12	BHS-08	24.9		4294	2014	02017	81	BHS-20	78	26.9	MN019286	MN028103	MN037120	MN036701
		1686	2013	13396	60	BHS-07	25	30.8		72	2696	2014	12134	119	BHS-17	25.7		7662	2016	02300	14	BHS-07	14	3507	MN019395	MN028212	MN037229	MN036810
		1661	2011	14363	14	BHS-13	26	28.4		75	4296	2015	12934	8	BHS-12	31.5		7243	2016	02305	2	BHS-04	17	30.5	MN019399	MN028216	MN037233	MN036814
		1669	2012	13358	21	BHS-13	27	19		80	4284	2014	126	10	BHS-25	23.9		7663	2016	02309	24	BHS-06	12	31.3	MN019400	MN028217	MN037234	MN036815
		1690	2013	13396	78	BHS-13	28	26.2		84	3361	2014	14047	80	BHS-15	31.1		7664	2016	02309	28	BHS-06	13	22.8	MN019401	MN028218	MN037235	MN036816
		1679	2013	12885	5	BHS-14	29	23.3		Y98	N/A	N/A	N/A	-	Y98	-		6090	2016	02309	22	BHS-05	65	26.5	MN019402	MN028219	MN037236	MN036817
		1681	2013	12885	13	BHS-14	30	29.6										1596	2013	03319	37	BHS-76	61	24.3	MN019232	MN028049	MN037066	MN036647
		1696	2014	00186	73	BHS-29	32	27.7										1593	2013	03319	20	BHS-81	62	28.4	MN019229	MN028046	MN037063	MN036644
		1695	2014	00186	72	BHS-29	33	21.3										1594	2013	03319	22	BHS-81	63	25	MN019230	MN028047	MN037064	MN036645
		4031	2015	15083	4	BHS-02	34	26.8										1595	2013	03319	30	BHS-81	64	28.9	MN019231	MN028048	MN037065	MN036646
		4030	2015	15078	7	BHS-02	35	37.7										1410	2013	06528	4	BHS-02	41	27.3	MN019237	MN028054	MN037071	MN036652
		8983	2015	15083	6	BHS-02	37	32.4										3333	2015	06722	9	BHS-16	87	22	MN019346	MN028163	MN037180	MN036761
		4041	2015	15539	46	BHS-07	38	23										1509	2012	07537	4	BHS-01	53	27.2	MN019203	MN028020	MN037037	MN036618
		4042	2015	15539	48	BHS-07	39	28.2										1461	2013	09496	5	BHS-02	42	22.1	MN019244	MN028061	MN037078	MN036659
		4043	2015	15563	11	BHS-59	40	26.8										1462	2013	09498	4	BHS-02	43	19.9	MN019245	MN028062	MN037079	MN036660
		1461	2013	09496	5	BHS-02	42	22.1										2688	2014	09751	12	BHS-08	66	24.9	MN019300	MN028117	MN037134	MN036715
		1458	2011	14501	36	BHS-24	45	22.4										2687	2014	09751	10	BHS-09	67	30.9	MN019299	MN028116	MN037133	MN036714
		1450	2013	00250	8	BHS-25	46	23.4										1463	2013	10332	P1	BHS-47	51	22.8	MN019246	MN028063	MN037080	MN036661
		1447	2013	00192	4	BHS-26	47	22.5										1464	2013	10423	4	BHS-47	52	20.7	MN019247	MN028064	MN037081	MN036662
		1452	2013	00779	6	BHS-26	48	23.5										2689	2014	11761	4	BHS-09	68	25.2	MN019305	MN028122	MN037139	MN036720
		1453	2013	01116	16	BHS-26	49	22.2										2692	2014	12134	102	BHS-17	69	32	MN019306	MN028123	MN037140	MN036721
		1454	2013	01116	24	BHS-26	50	28.6										2693	2014	12134	107	BHS-17	70	32.4	MN019307	MN028124	MN037141	MN036722
		1463	2013	10332	P1	BHS-47	51	22.8										2694	2014	12134	110	BHS-17	71	31.6	MN019308	MN028125	MN037142	MN036723
		1464	2013	10423	4	BHS-47	52	20.7										2696	2014	12134	119	BHS-17	72	25.7	MN019309	MN028126	MN037143	MN036724
		1509	2012	07537	4	BHS-01	53	27.2										1664	2012	12799	98	BHS-01	19	25.1	MN019207	MN028024	MN037041	MN036622
		1457	2011	14501	34	BHS-24	54	24.5										1665	2012	12799	102	BHS-01	20	29.1	MN019208	MN028025	MN037042	MN036623
		1516	2013	12805	15	BHS-47	55	27.9										1666	2012	12801	163	BHS-01	21	29.2	MN019209	MN028026	MN037043	MN036624
		1517	2013	12882	P1	BHS-47	56	25.6										1668	2012	12801	185	BHS-01	22	27.3	MN019210	MN028027	MN037044	MN036625
		1577	2012	14375	14	BHS-29	57	22.7										1516	2013	12805	15	BHS-47	55	27.9	MN019249	MN028066	MN037083	MN036664
		1576	2012	14375	12	BHS-31	58	22.2										1517	2013	12882	P1	BHS-47	56	25.6	MN019250	MN028067	MN037084	MN036665
		1581	2012	14375	19	BHS-31	59	22.6										1679	2013	12885	5	BHS-14	29	23.3	MN019252	MN028069	MN037086	MN036667
		1596	2013	03319	37	BHS-76	61	24.3										1681	2013	12885	13	BHS-14	30	29.6	MN019253	MN028070	MN037087	MN036668
		1593	2013	03319	20	BHS-81	62	28.4										1526	2013	12928	41	BHS-02	44	-	MN019260	MN028077	MN037094	MN036675
		1594	2013	03319	22	BHS-81	63	25										3337	2013	12928	35	BHS-47	88	-	MN019256	MN028073	MN037090	MN036671
		6090	2016	02309	22	BHS-05	65	26.5										4295	2015	12934	6	BHS-11	74	27	MN019354	MN028171	MN037188	MN036769
		2688	2014	09751	12	BHS-08	66	24.9										4296	2015	12934	8	BHS-12	75	31.5	MN019355	MN028172	MN037189	MN036770
		2689	2014	11761	4	BHS-09	68	25.2										1669	2012	13358	21	BHS-13	27	19	MN019213	MN028030	MN037047	MN036628
		2696	2014	12134	119	BHS-17	72	25.7										1692	2013	13396	83	BHS-04	23	22.3	MN019268	MN028085	MN037102	MN036683
		4296	2015	12934	8	BHS-12	75	31.5										1684	2013	13396	54	BHS-07	24	20.5	MN019265	MN028082	MN037099	MN036680
		4291	2014	02017	70	BHS-20	77	29.4										1686	2013	13396	60	BHS-07	25	30.8	MN019266	MN028083	MN037100	MN036681
		4294	2014	02017	81	BHS-20	78	26.9										1690	2013	13396	78	BHS-13	28	26.2	MN019267	MN028084	MN037101	MN036682
		4282	2014	00126	5	BHS-25	79	23.9										3361	2014	14047	80	BHS-15	84	31.1	MN019312	MN028129	MN037146	MN036727
		4284	2014	00126	10	BHS-25	80	23.9										3362	2014	14047	82	BHS-15	85	29.5	MN019313	MN028130	MN037147	MN036728
		4286	2014	00126	14	BHS-25	81	26.3										3363	2014	14047	84	BHS-15	86	21.6	MN019314	MN028131	MN037148	MN036729
		4307	2015	16001	13	BHS-25	82	26.5										7246	2016	14307	7	BHS-43	18	30.3	MN019412	MN028229	MN037246	MN036827
		3361	2014	14047	80	BHS-15	84	31.1										1661	2011	14363	14	BHS-13	26	28.4	MN019187	MN028004	MN037021	MN036602
		3362	2014	14047	82	BHS-15	85	29.5										1577	2012	14375	14	BHS-29	57	22.7	MN019215	MN028032	MN037049	MN036630
		3363	2014	14047	84	BHS-15	86	21.6										1576	2012	14375	12	BHS-31	58	22.2	MN019214	MN028031	MN037048	MN036629
		3333	2015	06722	9	BHS-16	87	22										1581	2012	14375	19	BHS-31	59	22.6	MN019218	MN028035	MN037052	MN036633
		N/A	N/A	N/A		Y98	Y98											1579	2012	14375	17	BHS-31	60	34.6	MN019217	MN028034	MN037051	MN036632
																		1458	2011	14501	36	BHS-24	45	22.4	MN019189	MN028006	MN037023	MN036604
																		1457	2011	14501	34	BHS-24	54	24.5	MN019499	MN028316	MN037333	MN036914
																		7667	2016	14682	3	BHS-43	15	26.7	MN019413	MN028230	MN037247	MN036828
																		7668	2016	14944	1	BHS-54	16	30.1	MN019414	MN028231	MN037248	MN036829
																		7669	2016	15030	27	BHS-44	7	32.1	MN019415	MN028232	MN037249	MN036830
																		7670	2016	15030	32	BHS-44	8	33.4	MN019416	MN028233	MN037250	MN036831
																		4030	2015	15078	7	BHS-02	35	37.7	MN019362	MN028179	MN037196	MN036777
																		4031	2015	15083	4	BHS-02	34	26.8	MN019363	MN028180	MN037197	MN036778
																		4032	2015	15083	5	BHS-02	36	27.1	MN019364	MN028181	MN037198	MN036779
																		8983	2015	15083	6	BHS-02	37	32.4	MN019365	MN028182	MN037199	MN036780
																		7673	2016	15469	53	BHS-07	4	29.8	MN019418	MN028235	MN037252	MN036833
																		7674	2016	15469	57	BHS-07	5	23.4	MN019419	MN028236	MN037253	MN036834
																		7672	2016	15469	46	BHS-04	11	31.6	MN019417	MN028234	MN037251	MN036832
																		4041	2015	15539	46	BHS-07	38	23	MN019371	MN028188	MN037205	MN036786
																		4042	2015	15539	48	BHS-07	39	28.2	MN019372	MN028189	MN037206	MN036787
																		4043	2015	15563	11	BHS-59	40	26.8	MN019373	MN028190	MN037207	MN036788
																		4307	2015	16001	13	BHS-25	82	26.5	MN019375	MN028192	MN037209	MN036790
																		4314	2015	16001	23	BHS-25	83	36.3	MN019376	MN028193	MN037210	MN036791
																		7677	2016	16383	76	BHS-65	9	33.2	MN019422	MN028239	MN037256	MN036837
																		7678	2016	16383	82	BHS-66	10	33.5	MN019423	MN028240	MN037257	MN036838
